# Supplementary material for: Predicting Successful Weaning through Sonographic Measurement of the Rapid Shallow Breathing Index
Source: J Clin Med. 2024 Aug 15;13(16):4809. doi: 10.3390/jcm13164809 (PMC11355280; doi:10.3390/jcm13164809)
Supplement: Supplementary file 1 [file jcm-13-04809-s001.zip]

Archive with 1 entries (1 files):
- jcm-3112045-supplementary.pdf
